# Supplementary material for: Dietary and Nutrition Interventions for Breast Cancer Survivors: An Umbrella Review
Source: Nutrients. 2025 Dec 21;18(1):30. doi: 10.3390/nu18010030 (PMC12787949; doi:10.3390/nu18010030)
Supplement: Supplementary file 1 [file nutrients-18-00030-s001.zip]

Archive with 1 entries (1 files):
- nutrients-4024754-supplementary.pdf
